# Supplementary material for: Gut-initiated alpha synuclein fibrils drive parkinsonism phenotypes: temporal mapping of REM sleep behavior disorder-like and other non-motor symptoms
Source: Transl Neurodegener. 2026 Mar 10;15:10. doi: 10.1186/s40035-026-00536-6 (PMC12973632; doi:10.1186/s40035-026-00536-6)
Supplement: Supplementary file 2 — Additional file 2. Table S1. Statistical analysis of p-Ser129-αSyn in different brain regions at different time points, as shown in Fig. 2 [file 40035_2026_536_MOESM2_ESM.xlsx]

## Sheet: group
localization	structure name	page Mouse Brain Atlas	Nomenclature Brain mouse Atlas	group ANOVA p value	posthoc (if 1 = mono versus 2w, if 2 mono versus 1m, if 3 mono versus 3m, if 4 mono versus 6m if 5 mono versus 7m)
DSMV.xls	Cuneiform	95	Cu	0.5229
DSMV.xls	Trigeminal nucl. Caudalis	95	Sp5c	0.0511
DSMV.xls	Dorsal motor nuclei Vagus nerve	95	10N	5.999.10^-4	2
DSMV.xls	Reticular nucl. Lat	95	LRt	0.0976
DSMV.xls	Medullary reticular form. Dorsal	95	MdD	0.02046	5
DSMV.xls	Medullary reticular form. Ventral	95	MdV	0.4723
DSMV.xls	Hypoglossal nucleus	95	12N	0.32
DSMV.xls	Nucleus tractus solitarii	95	NTS	6.1752.10^-4	3
DSMV.xls	Gigantocellular	95	iod/iok/iobE	0.7612
Cerebellum.xls	Laterodorsal Tegm. Nucl	75	LDTg	0.0513
Cerebellum.xls	Trigeminal nucl	75	PR5	0.6104
Cerebellum.xls	Pontine caudalis nucl.	75	PnC	0.0407	2
Cerebellum.xls	Pontine Ventral nucl.	75	PnV	0.0333	3
Cerebellum.xls	Lateral Parabrachial nucl.	75	LPB	0.5099
Cerebellum.xls	Sublocus coeruleus	75	subC	0.0627
Cerebellum.xls	Pontine Raphe nucl.	75	PnR	0.0274	2
ppn.xls	Periaqueductal nucl.	66	PAG	0.84
ppn.xls	Precuneiform nucl.	66	PrCn	0.0743
ppn.xls	inferior colliculus	66	ECIC	0.2692
ppn.xls	microcellular Tegm. Nucl.	66	MiTg	0.7816
ppn.xls	Pedunculopontine nucl.	66	PTg	0.0231	3
ppn.xls	Pontine Oralis nucl.	66	PnO	0.0457	3
ppn.xls	Pontine mesencep. Reticul. Nucl	66	PMnR	0.0407	3
ppn.xls	Central linear nucl. Raphe	66	Cli	0.1075
ppn.xls	Pontine Lat.	66	PL	0.7108
snc.xls	superior colliculus	56	Op/InG/InWh	8489
snc.xls	Periaqueductal nucl.	56	PAG	0.3926
snc.xls	rostral linear nucl.	56	Rli	0.402
snc.xls	ventral tegmental area	56	VTA	0.0842
snc.xls	Substantia nigra compacta	56	SNc	0.0077	3
snc.xls	Substantia nigra lateralis	56	SNl	0.0527	4
snc.xls	Substantia nigra reticulata	56	SNr	0.1133
snc.xls	Zona incerta	56	ZI	0.0132	3
snc.xls	Medularry nucl.	56	MGV/MGD	0.5618
snc.xls	Pontine reticulata	56	p1Rt	0.2678
snc.xls	antero-post thalamic nucl.	56	APT	0.039	2
THALAMUS.xls	somatosensory cortex	45	S1/S2	0.1249
THALAMUS.xls	auditory cortex	45	AuV	0.2558
THALAMUS.xls	Piriform cortex	45	Pir	0.0238	X
THALAMUS.xls	Amygdala	45	BLA/BMP/LaDL	0.3063
THALAMUS.xls	striatum	45	Cpu	0.0521
THALAMUS.xls	Ventro. Lat. Thalamic nucleis	45	VPL/VPM	0.0576
THALAMUS.xls	Pontine thala. Nucl.	45	PO	0.0402	X
THALAMUS.xls	Lat. Dorsal. Thala. Nucl.	45	LDVL/LPMR	0.3685
THALAMUS.xls	medio dorsal thala. Nucl.	45	MDL/MDC/MDM	0.0379	X
THALAMUS.xls	Hippocampus	45	CA3/CA2	0.4165
THALAMUS.xls	ventro medial thala. Nucl.	45	VM	0.0794
THALAMUS.xls	Subthalamic nuclei	45	STh	0.1232
Gpe.xls	posterior striatum	37	Cpu	0.0134	4
Gpe.xls	globus pallidus	37	GP	0.0074	4
Gpe.xls	Reticular thala. Nucl.	37	Rt	0.0542
Gpe.xls	Amygdala	37	BLA/CeC/CeM	0.0874
Gpe.xls	Piriform cortex	37	Pir	0.006	3
Gpe.xls	Insular cortex	37	DI/GI	0.1694
Gpe.xls	Somatosensory cortex	37	S2/S1	0.2704
Gpe.xls	Motor cortex	37	M1/M2	0.3892
Gpe.xls	mediodorsal thala. Nucl.	37	PVA/PT	0.0106	4
Gpe.xls	anteromedial thala. Nucl.	37	AM/AMV/AD	0.0162	4
Gpe.xls	Lateral hypothala.	37	LH	0.0738
Gpe.xls	Nucleus Reunien	37	Re	0.0418	X
striatum.xls	cingulate cortex	24	a24a/b	0.3802
striatum.xls	motor cortex	24	M1/M2	0.2749
striatum.xls	somatosensory cortex	24	S1/S2	0.7801
striatum.xls	insular cortex	24	CI/DI/AID/AIV	0.3412
striatum.xls	piriform cortex	24	pir	0.188
striatum.xls	striatum	24	Cpu	0.6673
striatum.xls	accumbens	24	AcbC	0.0757
striatum.xls	nucl. Band of Brocca	24	VDB/HDB	0.0374	X
striatum.xls	Lat. Septum	24	LSI	0.2576
PFC.xls	prefrontal cortex	14	A24/MO/A25	0.0154	5
PFC.xls	cingulate cortex	14	A32	0.0459	4
PFC.xls	motor cortex		M1/M2	0.0115	5
PFC.xls	somatosensory cortex	14	S1/S2	0.5949
PFC.xls	insular cortex	14	AID/AIV	0.4013
PFC.xls	piriform cortex	14	pir	0.0406	3
PFC.xls	Olfactory cortex	14	AOM/AOP	0.019	4
One-way ANOVA followed by LSD post hoc test. Significant post hoc results are presented as 1, 2, 3, 4, 5, or X according to the following criteria: 1 = mono versus 2w, 2 = mono versus 1m, 3 = mono versus 3m, 4 = mono versus 6m, 5 = mono versus 7m, X = group effect but not consistent over time.

## Sheet: group x sex
localization	structure name	page Mouse Brain Atlas	Nomenclature Brain mouse Atlas	group ANOVA p value	posthoc (if 1 = mono versus 2w, if 2 mono versus 1m, if 3 mono versus 3m, if 4 mono versus 6m if 5 mono versus 7m)
PFC	Motor cortex		M1/M2	0.0318	4
striatum	striatum		STR	0.0152	4
cerebellum	Pontine nucleus		PN	0.0426	3
