# Supplementary material for: Gut-initiated alpha synuclein fibrils drive parkinsonism phenotypes: temporal mapping of REM sleep behavior disorder-like and other non-motor symptoms
Source: Transl Neurodegener. 2026 Mar 10;15:10. doi: 10.1186/s40035-026-00536-6 (PMC12973632; doi:10.1186/s40035-026-00536-6)
Supplement: Supplementary file 3 — Additional file 3. Table S2. Excel file representing the number of animals in each group for all animal experiments. [file 40035_2026_536_MOESM3_ESM.xlsx]

## Sheet: Sheet1
			Figure 2					Figure 3					Figure 4					Figure 5					Figure 6					Figure 7					Figure 8
			PANEL	GROUP	N NUMBER			PANEL	GROUP	N NUMBER			PANEL	GROUP	N NUMBER			PANEL	GROUP	N NUMBER			PANEL	GROUP	N NUMBER			PANEL	GROUP	N NUMBER			PANEL	GROUP	N NUMBER
				mono	16			d-e	mono	8			b-d	mono	12			a-h	mono	16			c-q	control	12			g-l	mono	4			a-e	mono	14
				week 2	6				week 2	4				week 2	6				week 2	6				hSNCA	8				PFF STR	4				PFF STR	14
				month 1	8				month 1	5				month 1	8				month 1	8									PFF SNC	4				PFF SNC	16
				month 3	10				month 3	4				month 3	7				month 3	10
				month 6	21				month 6	9				month 6	15				month 6	21													h-p	mono	14
				month 7	10				month 7	5				month 7	7				month 7	10								n-q	mono	5				PFF STR	6
																													PFF STR	12				PFF SNC	8
								f-g	mono	8			e-g	mono	10														PFF SNC	6
									week 2	4				week 2	5																		q-s	PFF SNC	11
									month 1	5				month 1	8
									month 3	4				month 3	6
									month 6	8				month 6	16
									month 7	5				month 7	7
								j-m	mono	7			h-i	mono	13
									week 2	4				week 2	5
									month 1	4				month 1	7
									month 3	4				month 3	8
									month 6	12				month 6	11
									month 7	5				month 7	7
								n-o	mono	11			j-n	mono	16
									week 2	5				week 2	6
									month 1	6				month 1	8
									month 3	6				month 3	10
									month 6	6				month 6	21
									month 7	7				month 7	10
			Figure S3					Figure S4					Figure S5					Figure S6					Figure S7					Figure S8					Figure S9					Figure S10
			PANEL	GROUP	N NUMBER			PANEL	GROUP	N NUMBER			PANEL	GROUP	N NUMBER			PANEL	GROUP	N NUMBER			PANEL	GROUP	N NUMBER					female/male			PANEL	GROUP	N NUMBER			PANEL	GROUP	N NUMBER
			a-d	mono 2w	7			a-e	mono	7			a-j	mono	16			a-f	mono	16			a-l	mono	16			a-h	mono	9/7			a-t	mono	16			a-j	mono	13
				mono 7m	6				week 2	4				week 2	6				week 2	6				week 2	6				week 2	3/3				PFF STR	15				PFF STR	14
									month 1	4				month 1	8				month 1	8				month 1	7				month 1	4/4				PFF SNC	16				PFF SNC	16
									month 3	8				month 3	10				month 3	10				month 3	10				month 3	4/4
			e-m	mono 2w	7				month 6	13				month 6	21				month 6	21				month 6	21				month 6	8/13
				mono 7m	9				month 7	5				month 7	10				month 7	10				month 7	10				month 7	6/4
								f	mono	14			k-m	mono	16			h-i	mono	16								i-j	mono	4/3
									week 2	5				week 2	6				week 2	6									week 2	2/2
									month 1	7				month 1	8				month 1	8									month 1	2/2
									month 3	6				month 3	10				month 3	10									month 3	3/2
									month 6	11				month 6	21				month 6	21									month 6	8/4
									month 7	6				month 7	10				month 7	10									month 7	3/2
								g	mono	13			n	mono	16			j-s	mono	10								k-n	mono	7/3
									week 2	7				week 2	6				week 2	5									week 2	3/2
									month 1	6				month 1	8				month 1	8									month 1	4/4
									month 3	6				month 3	10				month 3	9									month 3	4/2
									month 6	13				month 6	21				month 6	15									month 6	8/8
									month 7	6				month 7	10				month 7	6									month 7	4/2
								h	mono	12			p-s	mono	16													o-u	mono	9/7
									week 2	7				week 2	6														week 2	3/3
									month 1	7				month 1	8														month 1	4/4
									month 3	7				month 3	10														month 3	5/5
									month 6	14				month 6	21														month 6	8/13
									month 7	6				month 7	10														month 7	6/4
